# Supplementary material for: The sugar‐responsive circadian clock regulator bZIP63 modulates plant growth
Source: New Phytol. 2021 Jun 30;231(5):1875–89. doi: 10.1111/nph.17518 (PMC9292441; doi:10.1111/nph.17518)
Supplement: Supplementary file 2 — Table S1 Up‐ and downregulated genes in bzip63‐2 plants compared with the WT. Table S2 Genes related to circadian clock, starch degradation and energy stress deregulated in bZIP63 mutants. Table S3 Relative metabolite content at EN in leaves of bzip63‐2 as compared to Ws. Table S4 List of primers used for quantification of the mRNA levels and the immunoprecipitated sequences by qRT‐PCR. Table S5 Circadian parameters calculated from two 24‐h cycles under LL conditions. Table S6 Circadian oscillator binding in downregulated genes in bzip63‐2 that are induced by KIN10 overexpression. Please note: Wiley Blackwell are not responsible for the content or functionality of any Supporting Information supplied by the authors. Any queries (other than missing material) should be directed to the New Phytologist Central Office. [file NPH-231-1875-s002.xlsx]

## Sheet: Legend
New Phytologist Supporting Information
Article title: The sugar-responsive circadian clock regulator bZIP63 modulates plant growth
Authors: Américo J. C. Viana, Cleverson C. Matiolli, David W. Newman, João G. P. Vieira, Gustavo T. Duarte, Marina C. M. Martins, Elodie Gilbault, Carlos T. Hotta, Camila Caldana and Michel Vincentz
Article acceptance date: 18 May 2021
Table S1
Spreadsheet_Up bzip63-2 EN: Up-regulated genes in bzip63-2 plants compared with the wild type (p < 0.05) at the end of the night. Annotation was performed on TAIR10. Fold-change is ATH1 GeneChip.
Spreadsheet_Down bzip63-2 EN: Down-regulated genes in bzip63-2 plants compared with the wild type (p < 0.05) at the end of the night. Annotation was performed on TAIR10. Fold-change is ATH1.
Spreadsheet_Classes: Classes of differentially expressed genes in bzip63-2 mutant at the end of the night.
Probset: A probe set is the group of probe that are used together to interrogate a sequence that represents a gene or an EST cluster on the Affymetrix array.
AGI: An open reading frame (ORF) name from the Arabidopsis Genome Initiative (AGI) groups' annotations.
M (log2): base 2 logarithm of the fluorescence intensity

## Sheet: Up bzip63-2 EN
Probset	AGI	M (log2)	Fold-change	P.Value	Annotation
245925_at	AT5G28770	3.16199	8.95065	1.56743e-06	BZO2H3 (ARABIDOPSIS THALIANA BASIC LEUCINE ZIPPER 63); DNA binding / protein heterodimerization/ transcription factor
247954_at	AT5G56870	2.40664	5.30238	0.00158844	BGAL4 (beta-galactosidase 4); beta-galactosidase
263288_at	AT2G36130	2.16172	4.47447	1.4181e-05	peptidyl-prolyl cis-trans isomerase, putative / cyclophilin, putative / rotamase, putative
267028_at	AT2G38470	1.99611	3.98924	0.0220394	WRKY33 (WRKY DNA-binding protein 33); transcription factor
254120_at	AT4G24570	1.95056	3.86524	0.0061483	mitochondrial substrate carrier family protein
254075_at	AT4G25470	1.88559	3.69504	0.000153121	CBF2 (FREEZING TOLERANCE QTL 4); DNA binding / transcription activator/ transcription factor
253915_at	AT4G27280	1.72853	3.3139	0.0311031	calcium-binding EF hand family protein
245891_at	AT5G09220	1.64506	3.12761	0.000563497	AAP2 (AMINO ACID PERMEASE 2); amino acid transmembrane transporter
254926_at	AT4G11280	1.58981	3.01009	0.0411028	ACS6 (1-AMINOCYCLOPROPANE-1-CARBOXYLIC ACID (ACC) SYNTHASE 6)
258074_at	AT3G25890	1.54815	2.92443	0.000701798	AP2 domain-containing transcription factor, putative
259009_at	AT3G09260	1.47725	2.78418	0.0137273	PYK10 (phosphate starvation-response 3.1); hydrolase, hydrolyzing O-glycosyl compounds
248448_at	AT5G51190	1.37454	2.59284	0.0240009	AP2 domain-containing transcription factor, putative
245776_at	AT1G30260	1.24433	2.36908	0.00443836	AGL79 (AGAMOUS-LIKE 79)
261221_at	AT1G19960	1.22818	2.34272	0.0321302	similar to transmembrane receptor [Arabidopsis thaliana] (TAIR:AT2G32140.1)
265330_at	AT2G18440	1.15783	2.23121	0.00392554	GUT15 (GENE WITH UNSTABLE TRANSCRIPT 15); other RNA
255549_at	AT4G01950	1.11524	2.16631	0.013451	ATGPAT3/GPAT3 (GLYCEROL-3-PHOSPHATE ACYLTRANSFERASE 3); acyltransferase
252679_at	AT3G44260	1.06342	2.08987	0.0401185	CCR4-NOT transcription complex protein, putative
246270_at	AT4G36500	1.05114	2.07217	0.0334166	similar to unknown protein [Arabidopsis thaliana] (TAIR:AT2G18210.1); similar to hypothetical protein [Thellungiella halophila] (GB:ABB45855.1)
261410_at	AT1G07610	1.03149	2.04413	0.0160694	MT1C (metallothionein 1C)
251039_at	AT5G02020	1.02764	2.03869	0.0144803	similar to unknown protein [Arabidopsis thaliana] (TAIR:AT3G55646.1); similar to unknown protein [Arabidopsis thaliana] (TAIR:AT5G59080.1); similar to unnamed protein product [Vitis vinifera] (GB:CAO15731.1)
248302_at	AT5G53160	1.01263	2.01758	0.00278637	PYL8, PYR1-LIKE 8, RCAR3, REGULATORY COMPONENTS OF ABA RECEPTOR 3
247326_at	AT5G64110	1.0106	2.01475	0.0373579	peroxidase, putative
249191_at	AT5G42760	1.00639	2.00888	0.00278637	similar to unknown [Populus trichocarpa] (GB:ABK95091.1); contains InterPro domain O-methyltransferase, N-terminal (InterPro:IPR003455); contains InterPro domain Conserved hypothetical protein CHP00027, methylltransferase (InterPro:IPR011610)
252234_at	AT3G49780	0.985113	1.97947	0.0411028	ATPSK4 (PHYTOSULFOKINE 4 PRECURSOR); growth factor
245668_at	AT1G28330	0.956871	1.9411	0.0100603	DRM1 (DORMANCY-ASSOCIATED PROTEIN 1)
248607_at	AT5G49480	0.95249	1.93521	0.00392554	ATCP1 (CA2+-BINDING PROTEIN 1); calcium ion binding
258677_at	AT3G08730	0.920572	1.89287	0.00587723	ATPK1 (P70 RIBOSOMAL S6 KINASE); kinase/ protein binding
255579_at	AT4G01460	0.911859	1.88147	0.00807684	basic helix-loop-helix (bHLH) family protein
264885_s_at	AT1G61190	0.903484	1.87058	0.00700482	[AT1G61190, disease resistance protein (CC-NBS-LRR class), putative];[AT1G61180, disease resistance protein (CC-NBS-LRR class), putative];[AT1G61300, disease resistance protein (NBS-LRR class), putative];[AT1G61310, disease resistance protein (CC-NBS-LRR class), putative]
257771_at	AT3G23000	0.903461	1.87055	0.0121538	CIPK7 (CBL-INTERACTING PROTEIN KINASE 7); kinase
265760_at	AT2G01220	0.900685	1.86695	0.00913069	nucleotidyltransferase
255016_at	AT4G10120	0.899346	1.86522	0.0126574	ATSPS4F; sucrose-phosphate synthase/ transferase, transferring glycosyl groups
249941_at	AT5G22270	0.898906	1.86465	0.0260653	similar to unknown protein [Arabidopsis thaliana] (TAIR:AT5G06270.1); similar to unnamed protein product [Vitis vinifera] (GB:CAO15841.1); similar to hypothetical protein [Vitis vinifera] (GB:CAN79170.1)
266428_at	AT2G07180	0.882402	1.84344	0.0375017	protein kinase, putative
256185_at	AT1G51700	0.881179	1.84188	0.0137273	ADOF1 (Arabidopsis dof zinc finger protein 1); DNA binding / transcription factor
245771_at	AT1G30250	0.877702	1.83745	0.00561908	hypothetical protein; (source:Araport11)
245483_at	AT4G16190	0.859393	1.81428	0.00654949	cysteine proteinase, putative
254564_at	AT4G19170	0.843058	1.79385	0.00278637	NCED4 (NINE-CIS-EPOXYCAROTENOID DIOXYGENASE 4)
263333_at	AT2G03890	0.838591	1.7883	0.0220394	phosphatidylinositol 3- and 4-kinase family protein
250399_at	AT5G10750	0.809903	1.75309	0.0228834	similar to unknown protein [Arabidopsis thaliana] (TAIR:AT5G24990.1); similar to hypothetical protein [Vitis vinifera] (GB:CAN83078.1); contains InterPro domain Protein of unknown function DUF1336 (InterPro:IPR009769)
248222_at	AT5G53570	0.797518	1.73811	0.000971532	RabGAP/TBC domain-containing protein
262797_at	AT1G20840	0.790275	1.7294	0.0352003	TMT1 (TONOPLAST MONOSACCHARIDE TRANSPORTER1); carbohydrate transmembrane transporter/ nucleoside transmembrane transporter/ sugar:hydrogen ion symporter
258602_at	AT3G02750	0.782681	1.72033	0.00417281	protein phosphatase 2C family protein / PP2C family protein
245734_at	AT1G73480	0.773899	1.70988	0.0150661	hydrolase, alpha/beta fold family protein
260602_at	AT1G55920	0.753555	1.68594	0.0141521	AtSerat2;1 (SERINE ACETYLTRANSFERASE 1)
264799_at	AT1G08550	0.752837	1.6851	0.03736	NPQ1 (NON-PHOTOCHEMICAL QUENCHING 1)
260943_at	AT1G45145	0.750886	1.68283	0.0373579	ATTRX5 (thioredoxin H-type 5); thiol-disulfide exchange intermediate
247452_at	AT5G62430	0.745473	1.67652	0.0298235	CDF1 (CYCLING DOF FACTOR 1); DNA binding / protein binding / transcription factor
246253_at	AT4G37260	0.73946	1.66955	0.0321302	AtMYB73/MYB73 (myb domain protein 73); DNA binding / transcription factor
263779_at	AT2G46340	0.733763	1.66297	0.0321302	SPA1 (SUPPRESSOR OF PHYA-105 1); signal transducer
262784_at	AT1G10760	0.733294	1.66243	0.00913069	SEX1 (STARCH EXCESS 1)/GWD
257227_at	AT3G27820	0.728484	1.6569	0.00278637	ATMDAR4/MDAR4 (MONODEHYDROASCORBATE REDUCTASE 4); monodehydroascorbate reductase (NADH)
258094_at	AT3G14690	0.727831	1.65615	0.00913069	CYP72A15 (cytochrome P450, family 72, subfamily A, polypeptide 15); oxygen binding
263460_at	AT2G31810	0.726735	1.65489	0.00587723	acetolactate synthase small subunit, putative
253455_at	AT4G32020	0.719179	1.64624	0.0170139	similar to unknown protein [Arabidopsis thaliana] (TAIR:AT2G25250.1); similar to unknown [Populus trichocarpa] (GB:ABK93361.1)
262532_at	AT1G17210	0.717706	1.64457	0.0167951	zinc ion binding
257686_at	AT3G12800	0.716837	1.64357	0.00783827	short-chain dehydrogenase/reductase (SDR) family protein
248380_at	AT5G51820	0.713857	1.64018	0.00278637	PGM (PHOSPHOGLUCOMUTASE)
260273_at	AT1G80550	0.708637	1.63426	0.020415	pentatricopeptide (PPR) repeat-containing protein
263831_at	AT2G40300	0.705908	1.63117	0.016054	ATFER4 (FERRITIN 4); ferric iron binding
260727_at	AT1G48100	0.701492	1.62619	0.00587723	glycoside hydrolase family 28 protein / polygalacturonase (pectinase) family protein
247488_at	AT5G61820	0.699153	1.62355	0.0144803	similar to MtN19-like protein [Pisum sativum] (GB:AAU14999.2); contains InterPro domain Stress up-regulated Nod 19 (InterPro:IPR011692)
267461_at	AT2G33830	0.692584	1.61618	0.0279165	DRM2, dormancy/auxin associated family protein
246259_at	AT1G31830	0.69169	1.61518	0.020415	amino acid permease family protein
260345_at	AT1G69270	0.690989	1.61439	0.00625008	RPK1 (RECEPTOR-LIKE PROTEIN KINASE 1); kinase
251929_at	AT3G53920	0.689966	1.61325	0.00700176	SIGC (RNA polymerase sigma subunit C); DNA binding / DNA-directed RNA polymerase/ transcription factor
266078_at	AT2G40670	0.682895	1.60536	0.0216289	ARR16 (response regulator 16); transcription regulator/ two-component response regulator
264201_at	AT1G22630	0.680426	1.60261	0.0321302	heat shock protein binding / unfolded protein binding
257611_at	AT3G26580	0.679802	1.60192	0.0363911	Tetratricopeptide repeat (TPR)-like superfamily protein
257634_s_at	AT3G26170	0.675261	1.59689	0.0170139	[AT3G26170, CYP71B19 (cytochrome P450, family 71, subfamily B, polypeptide 19); oxygen binding];[AT3G26180, CYP71B20 (cytochrome P450, family 71, subfamily B, polypeptide 20); oxygen binding]
261701_at	AT1G32750	0.67495	1.59654	0.0279165	HAF01 (HISTONE ACETYLTRANSFERASE OF THE TAFII250 FAMILY 1); DNA binding
258834_at	AT3G07270	0.674838	1.59642	0.0326716	GTP cyclohydrolase I
259850_at	AT1G72240	0.672338	1.59365	0.00913069	similar to unknown protein [Arabidopsis thaliana] (TAIR:AT1G22470.1)
246076_at	AT5G20280	0.671406	1.59262	0.0373579	ATSPS1F (SUCROSE PHOSPHATE SYNTHASE 1F); sucrose-phosphate synthase/ transferase, transferring glycosyl groups
247430_at	AT5G62610	0.671125	1.59231	0.0227289	basic helix-loop-helix (bHLH) family protein
261327_at	AT1G44830	0.669905	1.59097	0.0411028	AP2 domain-containing transcription factor TINY, putative
265999_at	AT2G24100	0.668485	1.5894	0.0141521	similar to unknown protein [Arabidopsis thaliana] (TAIR:AT4G30780.1); similar to unnamed protein product [Vitis vinifera] (GB:CAO66612.1)
259327_at	AT3G16460	0.667043	1.58782	0.0192777	jacalin lectin family protein
248335_at	AT5G52450	0.663777	1.58422	0.029847	MATE efflux protein-related
267511_at	AT2G45670	0.660121	1.58022	0.0228834	calcineurin B subunit-related
261615_at	AT1G33050	0.657277	1.5771	0.0473078	similar to unknown protein [Arabidopsis thaliana] (TAIR:AT4G10470.1)
262107_at	AT1G02750	0.65538	1.57503	0.018017	zinc ion binding
266615_s_at	AT2G35660	0.653816	1.57332	0.00700482	[AT2G35660, CTF2A; monooxygenase];[AT2G29720, CTF2B; monooxygenase]
245987_at	AT5G13180	0.652459	1.57184	0.00443836	ANAC083 (Arabidopsis NAC domain containing protein 83); transcription factor
267165_at	AT2G37710	0.651423	1.57072	0.0220394	RLK (RECEPTOR LECTIN KINASE); kinase
253871_at	AT4G27440	0.644758	1.56348	0.0121547	PORB (PROTOCHLOROPHYLLIDE OXIDOREDUCTASE B); oxidoreductase/ protochlorophyllide reductase
253739_at	AT4G28760	0.644549	1.56325	0.0237591	similar to unknown protein [Arabidopsis thaliana] (TAIR:AT2G20240.1); similar to hypothetical protein [Vitis vinifera] (GB:CAN81514.1); contains domain PTHR21726:SF7 (PTHR21726:SF7); contains domain PTHR21726 (PTHR21726)
258161_at	AT3G17930	0.634485	1.55238	0.0246088	similar to unknown [Populus trichocarpa] (GB:ABK96142.1)
253971_at	AT4G26530	0.631596	1.54928	0.018017	fructose-bisphosphate aldolase, putative
251454_at	AT3G60080	0.629417	1.54694	0.0191059	zinc finger (C3HC4-type RING finger) family protein
247455_at	AT5G62470	0.624357	1.54152	0.016931	MYB96 (myb domain protein 96); DNA binding / transcription factor
252315_at	AT3G48690	0.6217	1.53869	0.0141521	ATCXE12 (ARABIDOPSIS THALIANA CARBOXYESTERASE 12); carboxylesterase
256456_at	AT1G75180	0.61985	1.53671	0.0463802	similar to unknown protein [Arabidopsis thaliana] (TAIR:AT1G19400.1); similar to unknown protein [Arabidopsis thaliana] (TAIR:AT1G19400.2); similar to unnamed protein product [Vitis vinifera] (GB:CAO47631.1); contains domain PTHR10996:SF1 (PTHR10996:SF1); contains domain PTHR10996 (PTHR10996)
253337_at	AT4G33470	0.619786	1.53665	0.0160694	HDA14 (histone deacetylase 14); histone deacetylase
257925_at	AT3G23170	0.61817	1.53493	0.0281406	similar to unknown protein [Arabidopsis thaliana] (TAIR:AT4G14450.1)
266293_at	AT2G29360	0.616877	1.53355	0.0321302	tropinone reductase, putative / tropine dehydrogenase, putative
264054_at	AT2G22540	0.615907	1.53252	0.00879959	SVP (SHORT VEGETATIVE PHASE); transcription factor
246951_at	AT5G04880	0.615678	1.53228	0.00868829	pseudogene of ABC transporter family protein
249467_at	AT5G39610	0.614888	1.53144	0.0338673	ANAC092/ATNAC2/ATNAC6 (Arabidopsis NAC domain containing protein 92); protein heterodimerization/ protein homodimerization/ transcription factor
265412_at	AT2G16640	0.610734	1.52704	0.0240871	ATTOC132/TOC132 (MULTIMERIC TRANSLOCON COMPLEX IN THE OUTER ENVELOPE MEMBRANE 132); transmembrane receptor
248624_at	AT5G48790	0.605145	1.52113	0.0334166	similar to unknown protein [Arabidopsis thaliana] (TAIR:AT1G73060.1); similar to unnamed protein product [Vitis vinifera] (GB:CAO49997.1)
256765_at	AT3G22200	0.600314	1.51605	0.0148999	POP2 (POLLEN-PISTIL INCOMPATIBILITY 2); 4-aminobutyrate transaminase
261079_s_at	AT1G07480	0.599885	1.5156	0.0330692	[AT1G07480, transcription factor IIA large subunit / TFIIA large subunit (TFIIA-L)];[AT1G07470, transcription factor IIA large subunit, putative / TFIIA large subunit, putative]
246829_at	AT5G26570	0.599877	1.51559	0.0227289	PWD (Phosphoglucan Water Dikinase); catalytic
256299_at	AT1G69530	0.594309	1.50975	0.0415799	ATEXPA1 (ARABIDOPSIS THALIANA EXPANSIN A1)
251109_at	AT5G01600	0.593831	1.50925	0.0325211	ATFER1 (FERRETIN 1); ferric iron binding
262155_at	AT1G52420	0.593323	1.50872	0.00783827	glycosyl transferase family 1 protein
256353_at	AT1G55000	0.590406	1.50567	0.0227289	peptidoglycan-binding LysM domain-containing protein
247750_at	AT5G58950	0.590002	1.50525	0.0151639	protein kinase family protein
261108_at	AT1G62960	0.588196	1.50337	0.0321302	ACS10 (ACC SYNTHASE 10); 1-aminocyclopropane-1-carboxylate synthase
262830_at	AT1G14700	0.582963	1.49792	0.0478495	ATPAP3/PAP3 (purple acid phosphatase 3); acid phosphatase/ protein serine/threonine phosphatase
250517_at	AT5G08260	0.582804	1.49776	0.016931	SCPL35 (serine carboxypeptidase-like 35); serine carboxypeptidase
249810_at	AT5G23920	0.581355	1.49625	0.0321302	similar to unknown protein [Arabidopsis thaliana] (TAIR:AT5G52420.1); similar to unnamed protein product [Vitis vinifera] (GB:CAO49441.1)
264769_at	AT1G61350	0.580505	1.49537	0.0313951	armadillo/beta-catenin repeat family protein
267157_at	AT2G37630	0.575396	1.49009	0.0141521	AS1/ATMYB91/ATPHAN/MYB91 (ASYMMETRIC LEAVES 1, MYB DOMAIN PROTEIN 91); DNA binding / protein homodimerization/ transcription factor
256914_at	AT3G23880	0.573241	1.48786	0.0321302	F-box family protein
248566_s_at	AT5G49740	0.571133	1.48569	0.0338673	[AT5G49740, ATFRO7/FRO7 (FERRIC REDUCTION OXIDASE 7); ferric-chelate reductase/ oxidoreductase];[AT5G49730, ATFRO6/FRO6 (FERRIC REDUCTION OXIDASE 6); ferric-chelate reductase/ oxidoreductase]
245094_at	AT2G40840	0.567384	1.48183	0.00587723	DPE2 (DISPROPORTIONATING ENZYME 2); 4-alpha-glucanotransferase/ heteroglycan binding
261834_at	AT1G10640	0.56577	1.48018	0.0333234	polygalacturonase, putative / pectinase, putative
256792_at	AT3G22150	0.564998	1.47939	0.0352003	pentatricopeptide (PPR) repeat-containing protein
258956_at	AT3G01440	0.563012	1.47735	0.0324392	oxygen evolving enhancer 3 (PsbQ) family protein
257477_at	AT1G10660	0.559935	1.4742	0.0430969	similar to unknown protein [Arabidopsis thaliana] (TAIR:AT5G62960.1); similar to unnamed protein product [Vitis vinifera] (GB:CAO64308.1)
266673_at	AT2G29630	0.559395	1.47365	0.00639877	thiamine biosynthesis family protein / thiC family protein
262780_at	AT1G13090	0.559068	1.47332	0.0298235	CYP71B28 (cytochrome P450, family 71, subfamily B, polypeptide 28); oxygen binding
258227_at	AT3G15620	0.558959	1.47321	0.022367	UVR3 (UV REPAIR DEFECTIVE 4)
263811_at	AT2G04350	0.557321	1.47153	0.043166	long-chain-fatty-acid--CoA ligase family protein / long-chain acyl-CoA synthetase family protein (LACS8)
247946_at	AT5G57180	0.556937	1.47114	0.0220394	CIA2 (CHLOROPLAST IMPORT APPARATUS 2)
249411_at	AT5G40390	0.556229	1.47042	0.0326716	SIP1 (SEED IMBIBITION 1-LIKE); galactinol-sucrose galactosyltransferase/ hydrolase, hydrolyzing O-glycosyl compounds
248420_at	AT5G51560	0.551584	1.46569	0.0138723	leucine-rich repeat transmembrane protein kinase, putative
255305_at	AT4G04770	0.551366	1.46547	0.0121547	ATABC1 (ARABIDOPSIS THALIANA NUCLEOSOME ASSEMBLY PROTEIN 1)
262879_at	AT1G64860	0.551311	1.46542	0.0334166	SIGA (SIGMA FACTOR A); DNA binding / DNA-directed RNA polymerase/ transcription factor
253039_at	AT4G37760	0.550294	1.46438	0.0352003	SQE3 (SQUALENE EPOXIDASE 3); oxidoreductase
258495_at	AT3G02690	0.54916	1.46323	0.0155041	integral membrane family protein
267158_at	AT2G37640	0.548142	1.4622	0.0110397	ATEXPA3 (ARABIDOPSIS THALIANA EXPANSIN A3)
254412_at	AT4G21430	0.547815	1.46187	0.0331333	B160; transcription factor
249134_at	AT5G43150	0.542605	1.4566	0.0161389	similar to unnamed protein product [Vitis vinifera] (GB:CAO61459.1)
264597_at	AT1G04620	0.537362	1.45132	0.0404131	coenzyme F420 hydrogenase family / dehydrogenase, beta subunit family
258126_at	AT3G24490	0.534386	1.44833	0.0279165	transcription factor
258804_at	AT3G04760	0.533727	1.44766	0.0450779	pentatricopeptide (PPR) repeat-containing protein
263800_at	AT2G24600	0.532786	1.44672	0.0466122	ankyrin repeat family protein
262536_at	AT1G17100	0.529999	1.44393	0.0260018	SOUL heme-binding family protein
262432_at	AT1G47530	0.526475	1.44041	0.022414	ripening-responsive protein, putative
248543_at	AT5G50230	0.523617	1.43755	0.029847	nucleotide binding
253834_at	AT4G27800	0.523612	1.43755	0.0427318	protein phosphatase 2C PPH1 / PP2C PPH1 (PPH1)
253922_at	AT4G26850	0.523189	1.43713	0.0110397	VTC2 (VITAMIN C DEFECTIVE 2)
249924_at	AT5G19280	0.51891	1.43287	0.0404131	KAPP (Kinase-associated protein phosphatase); protein serine/threonine phosphatase
265697_at	AT2G32170	0.518907	1.43287	0.0227289	similar to unknown protein [Arabidopsis thaliana] (TAIR:AT2G32160.2); similar to unknown protein [Arabidopsis thaliana] (TAIR:AT2G32160.3); similar to unnamed protein product [Vitis vinifera] (GB:CAO64660.1); contains InterPro domain N2227-like (InterPro:IPR012901)
247207_at	AT5G65000	0.518436	1.4324	0.0478495	nucleotide-sugar transporter family protein
256577_at	AT3G28220	0.517366	1.43134	0.0368363	meprin and TRAF homology domain-containing protein / MATH domain-containing protein
262500_at	AT1G21760	0.51733	1.4313	0.0477031	F-box family protein
250029_at	AT5G18200	0.516624	1.4306	0.0137273	UDP-glucose:hexose-1-phosphate uridylyltransferase/ catalytic
249035_at	AT5G44190	0.516146	1.43013	0.0290742	GLK2 (GOLDEN2-LIKE 2); DNA binding / transcription factor
247820_at	AT5G58380	0.514705	1.4287	0.0232874	CIPK10 (CBL-INTERACTING PROTEIN KINASE 10); kinase
248327_at	AT5G52750	0.514551	1.42855	0.0326716	heavy-metal-associated domain-containing protein
253163_at	AT4G35750	0.50833	1.4224	0.0375017	Rho-GTPase-activating protein-related
254642_at	AT4G18810	0.505347	1.41947	0.0375017	binding / catalytic/ transcription repressor
266291_at	AT2G29320	0.504768	1.4189	0.0260653	tropinone reductase, putative / tropine dehydrogenase, putative
248975_at	AT5G45040	0.502679	1.41684	0.0279165	cytochrome c6 (ATC6)
245803_at	AT1G47128	0.500308	1.41452	0.0220394	RD21 (RESPONSIVE TO DEHYDRATION 21); cysteine-type peptidase
247176_at	AT5G65110	0.498979	1.41321	0.0210721	ACX2 (ACYL-COA OXIDASE 2); acyl-CoA oxidase
253465_at	AT4G32120	0.498213	1.41246	0.0404131	galactosyltransferase family protein
266166_at	AT2G28080	0.497169	1.41144	0.0466122	glycosyltransferase family protein
249911_at	AT5G22740	0.496731	1.41101	0.0321302	ATCSLA02 (Cellulose synthase-like A2); transferase, transferring glycosyl groups
266939_at	AT2G18960	0.495698	1.41	0.00913069	AHA1 (ARABIDOPSIS H+ ATPASE 1); ATPase
258350_at	AT3G17510	0.495643	1.40995	0.0305368	CIPK1 (CBL-INTERACTING PROTEIN KINASE 1); kinase
259362_s_at	AT1G13350	0.495293	1.40961	0.0479326	[AT1G13350, protein kinase family protein];[AT3G53640, protein kinase family protein]
251676_at	AT3G57320	0.494574	1.4089	0.0338673	similar to hypothetical protein [Vitis vinifera] (GB:CAN80638.1)
254038_at	AT4G25910	0.492129	1.40652	0.0320339	NFU3 (NFU domain protein 3)
253966_at	AT4G26520	0.491557	1.40596	0.0395253	fructose-bisphosphate aldolase, cytoplasmic
248759_at	AT5G47610	0.487532	1.40204	0.0352003	zinc finger (C3HC4-type RING finger) family protein
266925_at	AT2G45740	0.486105	1.40066	0.0288871	PEX11D
245981_at	AT5G13100	0.481883	1.39657	0.0304623	oxidoreductase
247033_at	AT5G67250	0.478763	1.39355	0.0387501	SKIP2 (SKP1 INTERACTING PARTNER 2); ubiquitin-protein ligase
257024_at	AT3G19100	0.478141	1.39295	0.0321302	calcium-dependent protein kinase, putative / CDPK, putative
267294_at	AT2G23670	0.477778	1.3926	0.0155041	YCF37 (Arabidopsis homolog of Synechocystis YCF37)
256328_at	AT3G02360	0.475077	1.38999	0.0483656	6-phosphogluconate dehydrogenase family protein
262162_at	AT1G78020	0.474422	1.38936	0.0397793	senescence-associated protein-related
259441_at	AT1G02300	0.471654	1.3867	0.0175783	cathepsin B-like cysteine protease, putative
245625_at	AT4G14160	0.469863	1.38498	0.0336094	transport protein, putative
253369_at	AT4G33210	0.468477	1.38365	0.049292	F-box family protein (FBL15)
266259_at	AT2G27830	0.468282	1.38346	0.029847	similar to pentatricopeptide (PPR) repeat-containing protein [Arabidopsis thaliana] (TAIR:AT4G22760.1); similar to hypothetical protein [Catharanthus roseus] (GB:CAC09928.1)
256379_at	AT1G66840	0.46792	1.38311	0.0395253	Identical to Protein PLASTID MOVEMENT IMPAIRED 2 (PMI2) [Arabidopsis Thaliana] (GB:Q9C9N6); similar to PMI15 (plastid movement impaired 15) [Arabidopsis thaliana] (TAIR:AT5G38150.1); similar to hypothetical protein [Vitis vinifera] (GB:CAN79831.1); contains InterPro domain Protein of unknown function DUF827, plant (InterPro:IPR008545)
259008_at	AT3G09390	0.46532	1.38062	0.0338673	MT2A (METALLOTHIONEIN 2A)
258512_at	AT3G06510	0.46368	1.37906	0.0191059	SFR2 (SENSITIVE TO FREEZING 2); hydrolase, hydrolyzing O-glycosyl compounds
260057_at	AT1G78200	0.459777	1.37533	0.0352003	protein phosphatase 2C, putative / PP2C, putative
260393_at	AT1G73920	0.458585	1.37419	0.0138723	lipase family protein
253147_at	AT4G35600	0.45856	1.37417	0.0220394	CONNEXIN 32; kinase
247086_at	AT5G66320	0.457414	1.37308	0.0454011	zinc finger (GATA type) family protein
249831_at	AT5G23340	0.454631	1.37043	0.0379363	protein binding
266363_at	AT2G41250	0.451014	1.367	0.0245922	haloacid dehalogenase-like hydrolase family protein
263533_at	AT2G24820	0.448865	1.36497	0.0351878	TIC55 (TRANSLOCON AT THE INNER ENVELOPE MEMBRANE OF CHLOROPLASTS 55); oxidoreductase
254730_at	AT4G13730	0.448768	1.36487	0.0384356	RabGAP/TBC domain-containing protein
251465_at	AT3G59360	0.448383	1.36451	0.0482672	ATUTR6/UTR6 (UDP-GALACTOSE TRANSPORTER 6); nucleotide-sugar transmembrane transporter
253205_at	AT4G34490	0.446134	1.36238	0.0305476	ATCAP1 (CYCLASE ASSOCIATED PROTEIN 1)
260266_at	AT1G68520	0.445302	1.3616	0.0334856	zinc finger (B-box type) family protein
262543_at	AT1G34245	0.443487	1.35989	0.0352003	similar to EPF1 (EPIDERMAL PATTERNING FACTOR 1) [Arabidopsis thaliana] (TAIR:AT2G20875.1); similar to unnamed protein product [Vitis vinifera] (GB:CAO64636.1); contains domain PROKAR_LIPOPROTEIN (PS51257)
252411_at	AT3G47430	0.440014	1.35662	0.0482672	PEX11B
262502_at	AT1G21600	0.439323	1.35597	0.0331333	PTAC6 (PLASTID TRANSCRIPTIONALLY ACTIVE6)
251170_at	AT3G63260	0.439044	1.35571	0.049292	ATMRK1 (Arabidopsis thaliana MLK/Raf-related protein kinase 1); kinase/ protein serine/threonine/tyrosine kinase
247307_at	AT5G63860	0.43817	1.35488	0.0210721	UVR8 (UVB-RESISTANCE 8)
261191_at	AT1G32900	0.435134	1.35204	0.043166	GBS1, (Granule-bound starch synthase) starch synthase, putative CIRCADIAN MARKER
253042_at	AT4G37550	0.435053	1.35196	0.0227289	formamidase, putative / formamide amidohydrolase, putative
256932_at	AT3G22520	0.432601	1.34966	0.0411028	similar to unknown protein [Arabidopsis thaliana] (TAIR:AT4G14840.1); similar to unnamed protein product [Vitis vinifera] (GB:CAO71183.1)
252290_at	AT3G49140	0.430252	1.34747	0.0387501	binding
248541_at	AT5G50180	0.424425	1.34204	0.0321302	protein kinase, putative
259752_at	AT1G71040	0.424018	1.34166	0.0326716	LPR2 (LOW PHOSPHATE ROOT2); copper ion binding
252680_at	AT3G44330	0.423073	1.34078	0.0404131	similar to hypothetical protein OsJ_024705 [Oryza sativa (japonica cultivar-group)] (GB:EAZ41222.1); similar to Os08g0102100 [Oryza sativa (japonica cultivar-group)] (GB:NP_001060766.1); similar to unnamed protein product [Vitis vinifera] (GB:CAO48702.1); contains InterPro domain Nicastrin; (InterPro:IPR008710); contains InterPro domain Nicalin (InterPro:IPR016574)
246126_at	AT5G20070	0.422508	1.34026	0.0245425	ATNUDT19 (Arabidopsis thaliana Nudix hydrolase homolog 19); hydrolase
263044_at	AT1G23360	0.420502	1.33839	0.0466122	UbiE/COQ5 methyltransferase family protein
265712_s_at	AT3G11810	0.4194	1.33737	0.0320339	[AT3G11810, similar to unknown protein [Arabidopsis thaliana] (TAIR:AT2G03330.1); similar to hypothetical protein OsI_036713 [Oryza sativa (indica cultivar-group)] (GB:EAY82754.1)];[AT2G03330, similar to unknown protein [Arabidopsis thaliana] (TAIR:AT3G11810.1); similar to hypothetical protein OsI_036713 [Oryza sativa (indica cultivar-group)] (GB:EAY82754.1)]
252014_at	AT3G52870	0.415459	1.33372	0.0397793	calmodulin-binding family protein
261767_s_at	AT1G15500	0.414239	1.3326	0.0344486	[AT1G15500, ATNTT2; ATP:ADP antiporter];[AT1G80300, ATNTT1; ATP:ADP antiporter]
260106_at	AT1G35420	0.411091	1.32969	0.0375017	dienelactone hydrolase family protein
249718_at	AT5G35740	0.410415	1.32907	0.0482672	glycosyl hydrolase family protein 17
245313_at	AT4G15420	0.409128	1.32788	0.0336192	PRLI-interacting factor K
250281_at	AT5G13240	0.40723	1.32614	0.0373579	transcription regulator
247120_at	AT5G65990	0.406648	1.3256	0.0263545	amino acid transporter family protein
257300_at	AT3G28080	0.395483	1.31538	0.0240871	nodulin MtN21 family protein
252047_at	AT3G52490	0.395435	1.31534	0.0352003	heat shock protein-related
267078_at	AT2G40960	0.382519	1.30362	0.0401185	nucleic acid binding
251439_at	AT3G59950	0.381987	1.30314	0.0466122	autophagy 4b (APG4b)
250757_at	AT5G05980	0.374613	1.29649	0.0349942	ATDFB (A. THALIANA DHFS-FPGS HOMOLOG B); tetrahydrofolylpolyglutamate synthase
251882_at	AT3G54140	0.372239	1.29436	0.0436178	proton-dependent oligopeptide transport (POT) family protein
245980_at	AT5G13140	0.370807	1.29308	0.0477031	similar to unknown protein [Arabidopsis thaliana] (TAIR:AT3G26960.1); similar to unknown [Euphorbia pulcherrima] (GB:ABO43960.1); contains InterPro domain Pollen Ole e 1 allergen and extensin (InterPro:IPR006041)
250617_at	AT5G07290	0.367547	1.29016	0.0426709	AML4 (ARABIDOPSIS MEI2-LIKE); RNA binding
264462_at	AT1G10200	0.364112	1.28709	0.049292	WLIM1; transcription factor
258092_at	AT3G14595	0.359739	1.28319	0.0375017	similar to unknown protein [Arabidopsis thaliana] (TAIR:AT1G17080.1); similar to unknown [Populus trichocarpa] (GB:ABK95219.1); contains domain PTHR10052 (PTHR10052); contains domain PTHR10052:SF2 (PTHR10052:SF2)
246319_at	AT3G56680	0.355575	1.2795	0.0397793	nucleic acid binding
252975_s_at	AT4G38430	0.351783	1.27614	0.0352003	ATROPGEF1/ROPGEF1 (KINASE PARTNER PROTEIN-LIKE); Rho guanyl-nucleotide exchange factor/ protein binding
247889_at	AT5G57930	0.337779	1.26381	0.0412696	APO2 (ACCUMULATION OF PHOTOSYSTEM ONE 2)

## Sheet: Down bzip63-2 EN
Probset	AGI	M (log2)	Fold-change	P.Value	Annotation
245501_at	AT4G15620	-3.21576	-9.29052	1.09963e-08	integral membrane family protein
245325_at	AT4G14130	-3.00766	-8.04259	0.000138248	XTH15/XTR7 (XYLOGLUCAN ENDOTRANSGLYCOSYLASE 7); hydrolase, acting on glycosyl bonds
267523_at	AT2G30600	-2.88061	-7.36461	8.21173e-06	BTB/POZ domain-containing protein INVOLVED IN: cell adhesion; regulado por miR5027(4) em défict energético
252415_at	AT3G47340	-2.07518	-4.21397	0.00443836	ASN1 (DARK INDUCIBLE 6)
267524_at	AT2G30600	-1.76507	-3.3989	0.00158844	BTB/POZ domain-containing protein
264788_at	AT2G17880	-1.62459	-3.08354	0.000603957	DNAJ heat shock protein, putative, photosynthetic efﬁciency
261942_at	AT1G22590	-1.58061	-2.99096	0.000671147	AGAMOUS-like 87 (AGL87); transcription factor
260915_at	AT1G02660	-1.57899	-2.9876	0.0120408	lipase class 3 family protein, lipid metabolic process, triglyceride lipase activity
264238_at	AT1G54740	-1.56314	-2.95495	0.00227614	similar to structural constituent of ribosome [Arabidopsis thaliana] (TAIR:AT1G22110.1); similar to unknown [Populus trichocarpa x Populus deltoides] (GB:ABK96485.1)
248460_at	AT5G50915	-1.4763	-2.78235	0.00158573	basic helix-loop-helix (bHLH) family protein
266617_at	AT2G29670	-1.46848	-2.7673	0.000103708	Tetratricopeptide repeat (TPR)-like superfamily protein; FUNCTIONS IN: binding; LOCATED IN: chloroplast
247214_at	AT5G64850	-1.43584	-2.7054	1.83541e-05	similar to unknown protein [Arabidopsis thaliana] (TAIR:AT5G09960.1); similar to 80C09_15 [Brassica rapa subsp. pekinensis] (GB:AAZ41826.1)
253061_at	AT4G37610	-1.42811	-2.69094	6.25415e-05	BT5 (BTB and TAZ domain protein 5); protein binding / transcription regulator
267138_s_at	AT2G38230	-1.40903	-2.65559	6.25415e-05	[AT2G38230, ATPDX1.1 (PYRIDOXINE BIOSYNTHESIS 1.1); protein heterodimerization];[AT2G38210, PDX1L4 (PUTATIVE PDX1-LIKE PROTEIN 4)]
248910_at	AT5G45820	-1.40119	-2.6412	0.00518761	CIPK20 (CBL-INTERACTING PROTEIN KINASE 20); kinase
247597_at	AT5G60860	-1.20844	-2.31087	0.00227614	AtRABA1f_RABA1f__RAB GTPase homolog A1F
261727_at	AT1G76090	-1.19905	-2.29588	0.000430929	SMT3 (S-adenosyl-methionine-sterol-C-methyltransferase 3); S-adenosylmethionine-dependent methyltransferase
265111_at	AT1G62510	-1.18938	-2.28054	0.0352003	protease inhibitor/seed storage/lipid transfer protein (LTP) family protein
251870_at	AT3G54510	-1.17809	-2.26278	0.00443836	early-responsive to dehydration protein-related / ERD protein-related
250304_at	AT5G12110	-1.10726	-2.15436	0.00278637	elongation factor 1B alpha-subunit 1 (eEF1Balpha1)
253812_at	AT4G28240	-1.07089	-2.10074	0.00299703	wound-responsive protein-related
253647_at	AT4G29950	-1.0595	-2.08421	0.000563497	microtubule-associated protein
250777_at	AT5G05440	-1.04787	-2.06747	0.0155041	PYL5, PYRABACTIN RESISTANCE 1-LIKE 5
257203_at	AT3G23730	-1.04739	-2.06679	0.0466122	xyloglucan:xyloglucosyl transferase, putative / xyloglucan endotransglycosylase, putative / endo-xyloglucan transferase, putative
253125_at	AT4G36040	-1.02441	-2.03413	0.000603957	DNAJ heat shock N-terminal domain-containing protein (J11)
251984_at	AT3G53260	-1.00577	-2.00802	0.00238516	PAL2 (phenylalanine ammonia-lyase 2); phenylalanine ammonia-lyase
250007_at	AT5G18670	-0.998079	-1.99734	0.000671147	BAM9/BMY3 (BETA-AMYLASE 9); beta-amylase
256598_at	AT3G30180	-0.984438	-1.97854	0.0126574	BR6OX2/CYP85A2 (BRASSINOSTEROID-6-OXIDASE 2); monooxygenase
265441_at	AT2G20870	-0.959904	-1.94518	0.00827508	cell wall protein precursor, putative
254016_at	AT4G26150	-0.92832	-1.90306	0.00227614	CGA1 (CYTOKININ-RESPONSIVE GATA FACTOR 1); transcription factor
249337_at	AT5G41080	-0.891825	-1.85552	0.0321302	glycerophosphoryl diester phosphodiesterase family protein
259848_at	AT1G72180	-0.869845	-1.82747	0.0191059	leucine-rich repeat transmembrane protein kinase, putative
258379_at	AT3G16700	-0.869775	-1.82738	0.0220394	fumarylacetoacetate hydrolase family protein
262910_at	AT1G59710	-0.830388	-1.77816	0.0144803	similar to unknown protein [Arabidopsis thaliana] (TAIR:AT1G27100.1); similar to unknown [Populus trichocarpa] (GB:ABK94560.1); contains InterPro domain Protein of unknown function DUF569 (InterPro:IPR007679); contains InterPro domain Actin-crosslinking proteins (InterPro:IPR008999)
257615_at	AT3G26510	-0.81569	-1.76014	0.0191059	octicosapeptide/Phox/Bem1p (PB1) domain-containing protein
253161_at	AT4G35770	-0.811639	-1.7552	0.0220394	SEN1 (DARK INDUCIBLE 1)
259076_at	AT3G02140	-0.799923	-1.74101	0.00913069	TMAC2 (TWO OR MORE ABRES-CONTAINING GENE 2)
267093_at	AT2G38170	-0.792563	-1.73215	0.0092609	CAX1 (CATION EXCHANGER 1); calcium ion transmembrane transporter/ calcium:hydrogen antiporter
253811_at	AT4G28190	-0.764494	-1.69877	0.0479326	ULT1 (ULTRAPETALA1); DNA binding / binding
251443_at	AT3G59940	-0.764265	-1.6985	0.0333234	kelch repeat-containing F-box family protein
248419_at	AT5G51550	-0.763564	-1.69768	0.0135055	phosphate-responsive 1 family protein
263490_at	AT2G42620	-0.762971	-1.69698	0.00443836	MAX2 (MORE AXILLARY BRANCHES 2); ubiquitin-protein ligase
261901_at	AT1G80920	-0.759557	-1.69297	0.00587723	J8; heat shock protein binding / unfolded protein binding
263207_at	AT1G10550	-0.754237	-1.68674	0.0220394	XTH33 (xyloglucan:xyloglucosyl transferase 33); hydrolase, acting on glycosyl bonds
259834_at	AT1G69570	-0.751106	-1.68308	0.0232874	Dof-type zinc finger domain-containing protein
256433_at	AT3G10985	-0.747259	-1.6786	0.0241433	SAG20 (WOUND-INDUCED PROTEIN 12)
254785_at	AT4G12730	-0.738896	-1.6689	0.0279165	FLA2
251272_at	AT3G61890	-0.722711	-1.65028	0.0311031	ATHB-12 (ARABIDOPSIS THALIANA HOMEOBOX PROTEIN 12); transcription factor
252997_at	AT4G38400	-0.721659	-1.64908	0.00271118	ATEXLA2 (ARABIDOPSIS THALIANA EXPANSIN-LIKE A2)
260831_at	AT1G06830	-0.71892	-1.64595	0.0260653	glutaredoxin family protein
255969_at	AT1G22330	-0.718681	-1.64568	0.0305368	RNA binding
260914_at	AT1G02640	-0.707508	-1.63298	0.00913069	BXL2 (BETA-XYLOSIDASE 2); hydrolase, hydrolyzing O-glycosyl compounds
251324_at	AT3G61430	-0.70695	-1.63235	0.00533773	PIP1A (PLASMA MEMBRANE INTRINSIC PROTEIN 1A); water channel
259106_at	AT3G05490	-0.704459	-1.62953	0.0298235	RALFL22 (RALF-LIKE 22)
259856_at	AT1G68440	-0.703004	-1.62789	0.00443836	similar to unknown protein [Arabidopsis thaliana] (TAIR:AT1G25400.1); similar to unnamed protein product [Vitis vinifera] (GB:CAO42150.1)
263598_at	AT2G01850	-0.693743	-1.61747	0.0432229	XTH27/EXGT-A3 (xyloglucan:xyloglucosyl transferase/endo-xyloglucan transferase A3); hydrolase, acting on glycosyl bonds / xyloglucan:xyloglucosyl transferase
254787_at	AT4G12690	-0.665328	-1.58593	0.0397793	similar to unknown protein [Arabidopsis thaliana] (TAIR:AT2G04220.1); similar to unnamed protein product [Vitis vinifera] (GB:CAO41124.1); contains InterPro domain Protein of unknown function DUF868, plant (InterPro:IPR008586)
248128_at	AT5G54770	-0.663938	-1.5844	0.00392554	THI1 (THIAZOLE REQUIRING)
250848_at	AT5G04510	-0.651848	-1.57118	0.00805341	PDK1 (3-PHOSPHOINOSITIDE-DEPENDENT PROTEIN KINASE 1); kinase
265884_at	AT2G42320	-0.647344	-1.56628	0.00793885	nucleolar protein gar2-related
265066_at	AT1G03870	-0.644404	-1.56309	0.0298235	FLA9
261926_at	AT1G22530	-0.642412	-1.56094	0.0154902	PATL2; transporter
251658_at	AT3G57020	-0.638546	-1.55676	0.00913069	strictosidine synthase family protein
263866_at	AT2G36950	-0.635912	-1.55392	0.0216289	heavy-metal-associated domain-containing protein
253258_at	AT4G34400	-0.634519	-1.55242	0.00320054	DNA binding / transcription factor
249765_at	AT5G24030	-0.633438	-1.55126	0.0352003	SLAH3 (SLAC1 HOMOLOGUE 3); transporter
256245_at	AT3G12580	-0.62805	-1.54548	0.00783827	HSP70 (heat shock protein 70); ATP binding
251248_at	AT3G62150	-0.621385	-1.53835	0.00278637	PGP21 (P-GLYCOPROTEIN 21); ATPase, coupled to transmembrane movement of substances
266956_at	AT2G34510	-0.618113	-1.53487	0.00783827	similar to unknown protein [Arabidopsis thaliana] (TAIR:AT1G29980.1); similar to unknown [Populus trichocarpa] (GB:ABK95079.1); contains InterPro domain Protein of unknown function DUF642 (InterPro:IPR006946); contains InterPro domain Galactose-binding like (InterPro:IPR008979)
251584_at	AT3G58620	-0.612404	-1.5288	0.022414	TTL4 (TETRATRICOPETIDE-REPEAT THIOREDOXIN-LIKE 4); binding
259015_at	AT3G07350	-0.60298	-1.51885	0.00238516	similar to unknown protein [Arabidopsis thaliana] (TAIR:AT3G25240.1); similar to unnamed protein product [Vitis vinifera] (GB:CAO38687.1); contains InterPro domain Protein of unknown function DUF506, plant (InterPro:IPR006502)
250217_at	AT5G14120	-0.592846	-1.50822	0.00444651	nodulin family protein
246114_at	AT5G20250	-0.588824	-1.50402	0.0326716	DIN10 (DARK INDUCIBLE 10); hydrolase, hydrolyzing O-glycosyl compounds
247162_at	AT5G65730	-0.587052	-1.50217	0.0220394	xyloglucan:xyloglucosyl transferase, putative / xyloglucan endotransglycosylase, putative / endo-xyloglucan transferase, putative
246251_at	AT4G37220	-0.58612	-1.5012	0.0481073	stress-responsive protein, putative
261975_at	AT1G64640	-0.586102	-1.50119	0.0227289	plastocyanin-like domain-containing protein
255733_at	AT1G25400	-0.576736	-1.49147	0.0311031	similar to unknown protein [Arabidopsis thaliana] (TAIR:AT1G68440.1); similar to unnamed protein product [Vitis vinifera] (GB:CAO42150.1)
265248_at	AT2G43010	-0.571972	-1.48655	0.0338673	PIF4 (PHYTOCHROME INTERACTING FACTOR 4); DNA binding / transcription factor
250358_at	AT5G11740	-0.565154	-1.47955	0.0411028	AGP15 (ARABINOGALACTAN PROTEIN 15)
248622_at	AT5G49360	-0.558655	-1.4729	0.0338673	BXL1 (BETA-XYLOSIDASE 1); hydrolase, hydrolyzing O-glycosyl compounds
264449_at	AT1G27460	-0.558087	-1.47232	0.0290742	NPGR1 (NO POLLEN GERMINATION RELATED 1); calmodulin binding
262919_at	AT1G79380	-0.552069	-1.46619	0.0228834	copine-related
250971_at	AT5G02810	-0.543031	-1.45703	0.0220947	PRR7 (PSEUDO-RESPONSE REGULATOR 7); transcription regulator.
252429_at	AT3G47500	-0.5258	-1.43973	0.00795216	CDF3 (CYCLING DOF FACTOR 3); DNA binding / protein binding / transcription factor
251178_at	AT3G63440	-0.518716	-1.43268	0.0321302	ATCKX6/ATCKX7/CKX6 (CYTOKININ OXIDASE/DEHYDROGENASE 6); cytokinin dehydrogenase
251142_at	AT5G01015	-0.517621	-1.43159	0.0298235	similar to unknown protein [Arabidopsis thaliana] (TAIR:AT1G65295.1); similar to hypothetical protein [Vitis vinifera] (GB:CAN82885.1); similar to unnamed protein product [Vitis vinifera] (GB:CAO45347.1)
245299_at	AT4G17530	-0.514289	-1.42829	0.0160694	RAB1C; GTP binding
267201_at	AT2G31010	-0.506338	-1.42044	0.0148979	protein kinase family protein
250645_at	AT5G06700	-0.504928	-1.41905	0.0220394	similar to unknown protein [Arabidopsis thaliana] (TAIR:AT3G12060.1); similar to unnamed protein product [Vitis vinifera] (GB:CAO23412.1); contains InterPro domain Protein of unknown function DUF231, plant (InterPro:IPR004253)
250110_at	AT5G15350	-0.499655	-1.41388	0.0220394	plastocyanin-like domain-containing protein
260036_at	AT1G68830	-0.495122	-1.40944	0.00843361	STN7 (STT7 HOMOLOG STN7); kinase/ protein kinase
255506_at	AT4G02130	-0.482243	-1.39691	0.031968	GATL6/LGT10; polygalacturonate 4-alpha-galacturonosyltransferase/ transferase, transferring glycosyl groups / transferase, transferring hexosyl groups
255428_at	AT4G03390	-0.475109	-1.39002	0.0126574	SRF3 (STRUBBELIG-RECEPTOR FAMILY 3); ATP binding / kinase/ protein serine/threonine kinase
247996_at	AT5G56170	-0.47481	-1.38974	0.0387501	similar to unknown protein [Arabidopsis thaliana] (TAIR:AT4G26466.1); similar to unnamed protein product [Vitis vinifera] (GB:CAO69731.1)
253579_at	AT4G30610	-0.47313	-1.38812	0.0387501	BRS1 (BRI1 SUPPRESSOR 1)
266518_at	AT2G35170	-0.471177	-1.38624	0.0160694	MORN (Membrane Occupation and Recognition Nexus) repeat-containing protein /phosphatidylinositol-4-phosphate 5-kinase-related
255411_at	AT4G03110	-0.467715	-1.38292	0.0298428	RNA-binding protein, putative
263932_at	AT2G35990	-0.454468	-1.37028	0.0491868	similar to carboxy-lyase [Arabidopsis thaliana] (TAIR:AT5G06300.1); similar to hypothetical protein [Vitis vinifera] (GB:CAN67407.1); contains InterPro domain Conserved hypothetical protein CHP00730 (InterPro:IPR005269)
264371_at	AT1G12090	-0.451431	-1.3674	0.0352003	ELP (EXTENSIN-LIKE PROTEIN); lipid binding
257754_at	AT3G18820	-0.449185	-1.36527	0.0298235	AtRABG3f/AtRab7B (Arabidopsis Rab GTPase homolog G3f); GTP binding
253110_at	AT4G35930	-0.443439	-1.35984	0.0279165	Identical to F-box protein At4g35930 [Arabidopsis Thaliana] (GB:Q5XF11;GB:O65630); similar to F-box family protein [Arabidopsis thaliana] (TAIR:AT1G61340.1); similar to hypothetical protein [Vitis vinifera] (GB:CAN71843.1); similar to unnamed protein product [Vitis vinifera] (GB:CAO43165.1); contains InterPro domain Cyclin-like F-box (InterPro:IPR001810)
257745_at	AT3G29240	-0.431769	-1.34889	0.0321302	similar to unknown protein [Arabidopsis thaliana] (TAIR:AT1G33780.1); similar to hypothetical protein OsI_032014 [Oryza sativa (indica cultivar-group)] (GB:EAY78055.1); similar to Os10g0330400 [Oryza sativa (japonica cultivar-group)] (GB:NP_001064365.1); contains InterPro domain Protein of unknown function DUF179 (InterPro:IPR003774)
256638_at	AT3G19090	-0.430033	-1.34726	0.0416682	RNA-binding protein, putative
256240_at	AT3G12600	-0.423829	-1.34148	0.0482672	ATNUDT16 (Arabidopsis thaliana Nudix hydrolase homolog 16); hydrolase
266753_at	AT2G46990	-0.41929	-1.33727	0.0321302	IAA20 (indoleacetic acid-induced protein 20); transcription factor
252885_at	AT4G39260	-0.415061	-1.33335	0.0404131	ATGRP8/GR-RBP8 (COLD, CIRCADIAN RHYTHM, AND RNA BINDING 1, GLYCINE-RICH PROTEIN 8); RNA binding
260585_at	AT2G43650	-0.413004	-1.33146	0.023167	EMB2777 (EMBRYO DEFECTIVE 2777)
265872_at	AT2G01670	-0.410609	-1.32925	0.0220394	ATNUDT17 (Arabidopsis thaliana Nudix hydrolase homolog 17); hydrolase
259664_at	AT1G55330	-0.409587	-1.32831	0.0248883	AGP21 (ARABINOGALACTAN PROTEIN 21)
247601_at	AT5G60850	-0.407067	-1.32599	0.0482672	OBP4 (OBF BINDING PROTEIN 4); DNA binding / transcription factor
255810_at	AT4G10140	-0.385824	-1.30661	0.0363911	similar to unknown protein [Arabidopsis thaliana] (TAIR:AT1G33490.1); similar to unnamed protein product [Vitis vinifera] (GB:CAO44530.1)
260820_at	AT1G06840	-0.385555	-1.30636	0.0321302	leucine-rich repeat transmembrane protein kinase, putative
261375_at	AT1G53160	-0.384994	-1.30585	0.0373579	SPL4 (SQUAMOSA PROMOTER BINDING PROTEIN-LIKE 4); DNA binding / transcription factor
245323_at	AT4G16500	-0.36317	-1.28625	0.0298235	cysteine protease inhibitor family protein / cystatin family protein
265400_at	AT2G10940	-0.362563	-1.28571	0.0349942	protease inhibitor/seed storage/lipid transfer protein (LTP) family protein
250899_at	AT5G03340	-0.360122	-1.28353	0.0466122	(Cell division control protein 48 homolog E); ATPase
266801_at	AT2G22870	-0.359135	-1.28266	0.0397793	EMB2001 (EMBRYO DEFECTIVE 2001); GTP binding
247510_at	AT5G62030	-0.341829	-1.26736	0.0478495	diphthamide synthesis DPH2 family protein

## Sheet: bzip63-2 Classes
AGI	Fold	p. value	Annotation
Core circadian clock
AT5G02810	-1.5	0.022	PRR7 (Pseudo-Response Regulator 7), central core of the circadian clock, acts as transcriptional repressor of CCA1 and LHY
Responsive to energy stress *
AT1G02660	-2.99	0.012	alpha/beta-Hydrolases superfamily protein
AT1G25400	-1.49	0.031	Unknown protein [Arabidopsis thaliana]
AT1G54740	-2.95	0.0023	similar to structural constituent of ribosome [Arabidopsis thaliana] (TAIR:AT1G22110.1)
AT1G62510	-2.28	0.035	protease inhibitor/seed storage/lipid transfer protein (LTP) family protein
AT1G68440	-1.63	0.00444	similar to unknown protein [Arabidopsis thaliana] (TAIR:AT1G25400.1); similar to unnamed protein product [Vitis vinifera] (GB:CAO42150.1)
AT1G69570	-1.68	0.023	Dof-type zinc finger domain-containing protein, regulation of transcription
AT1G80920	-1.69	0.0059	DNAJ8; heat shock protein binding / unfolded protein binding, A nuclear encoded soluble protein found in the chloroplast stroma
AT2G17880	-3.08	0.0006	DNAJ PC24 heat shock protein, putative, photosynthetic efﬁciency, protein folding
AT2G30600	-7.36	8.2e-06	BTB/POZ domain-containing protein INVOLVED IN: cell adhesion
AT2G35170	-1.39	0.016	Histone H3 K4-specific methyltransferase SET7/9 family protein
AT3G02140	-1.74	0.0091	TMAC2 (Two or More Abres-Containing Gene 2).
AT3G07350	-1.52	0.0024	unknown protein [Arabidopsis thaliana] (TAIR:AT3G25240.1)
AT3G26510	-1.76	0.0191	octicosapeptide/Phox/Bem1p (PB1) domain-containing protein
AT3G29240	-1.35	0.032	Unknown protein [Arabidopsis thaliana] (TAIR:AT1G33780.1)
AT3G47340	-4.21	0.0044	ASN1 (glutamine-dependent asparagine synthase 1)
AT3G47500	-1.44	0.008	CDF3 (Cycling Dof Factor 3); DNA binding /transcription factor. Dof-type zinc finger domain-containing protein.
AT3G57020	-1.56	0.00913	strictosidine synthase family protein
AT3G59940	-1.7	0.033	KMD4 Galactose oxidase/kelch repeat superfamily protein
AT3G61890	-1.65	0.031	ATHB-12 (Arabidopsis Thaliana Homeobox Protein 12); transcription factor. Encodes a homeodomain leucine zipper class I (HD-Zip I) protein
AT4G03110	-1.38	0.0298	AtRBP-DR1_RBP-DR1__RNA-binding protein-defense related 1
AT4G35770	-1.76	0.022	SEN1 (Dark Inducible 1), Senescence-associated gene that is strongly induced by phosphate starvation
AT4G37610	-2.69	6.3e-05	BT5 (BTB and TAZ domain protein 5); protein binding / transcription regulator
AT5G05440	-2.07	0.016	PYL5 (Pyrabactin resistance1-Like 5), respond to ABA
AT5G18670	-2	0.000671	BAM9/BMY3 (Beta-Amylase 9); beta-amylase. Cellulose biosynthetic process
AT5G20250	-1.5	0.033	DIN10 (Dark Inducible 10); hydrolase, hydrolyzing O-glycosyl compounds. Encodes a member of glycosyl hydrolase family 36
AT5G41080	-1.86	0.032	glycerophosphoryl diester phosphodiesterase family protein. Lipid metabolic process
AT5G49360	-1.47	0.034	BXL1 (Beta-Xylosidase 1); hydrolase, hydrolyzing O-glycosyl compounds.arabinan modification
AT1G28330	1.94	0.0101	DRM1_DYL1__dormancy-associated protein-like 1
AT1G45145	1.68	0.0374	ATH5_ATTRX5_LIV1_TRX5__thioredoxin H-type 5
AT2G18440	2.23	0.00393	Encodes a noncoding RNA, a member of an emerging class of transcripts that lack significant open reading frames and encode RNA as their final product.
AT2G31810	1.65	0.00588	ACT domain-containing small subunit of acetolactate synthase protein
AT2G33830	1.62	0.0279	Dormancy/auxin associated family protein
AT2G41250	1.37	0.0246	Haloacid dehalogenase-like hydrolase (HAD) superfamily protein
AT4G35750	1.43	0.0375	Rho-GTPase-activating protein-related
AT3G15620	1.47	0.0224	UVR3_DNA photolyase family protein
AT5G49740	1.48569	0.0338673	ATFRO6/FRO6 (FERRIC REDUCTION OXIDASE 6); ferric-chelate reductase/ oxidoreductase]
AT3G26170	1.6	0.017	CYP71B19_cytochrome P450, family 71, subfamily B, polypeptide 19
AT3G47430	1.36	0.0483	PEX11B_peroxin 11B
AT4G10120	1.87	0.0127	ATSPS4F_Sucrose-phosphate synthase family protein
AT4G35750	1.42	0.0375	SEC14 cytosolic factor family protein / phosphoglyceride transfer family protein
AT4G37760	1.46	0.0352	SQE3_squalene epoxidase 3
AT5G02020	2.04	0.0145	SIS_Encodes a protein involved in salt tolerance, names SIS (Salt Induced Serine rich).
AT5G23340	1.37	0.0379	RNI-like superfamily protein
AT5G56870	5.3	0.00159	BGAL4_beta-galactosidase 4
Responsive to carbon starvation **
AT1G02660	-2.99	0.012	alpha/beta-Hydrolases superfamily protein
AT1G25400	-1.49	0.031	Unknown protein [Arabidopsis thaliana]
AT1G54740	-2.95	0.0023	similar to structural constituent of ribosome [Arabidopsis thaliana] (TAIR:AT1G22110.1)
AT1G62510	-2.28	0.035	protease inhibitor/seed storage/lipid transfer protein (LTP) family protein
AT1G80920	-1.69	0.0059	DNAJ8; heat shock protein binding / unfolded protein binding, A nuclear encoded soluble protein found in the chloroplast stroma
AT2G17880	-3.08	0.0006	DNAJ PC24 heat shock protein, putative, photosynthetic efﬁciency, protein folding
AT2G30600	-7.36	8.2e-06	BTB/POZ domain-containing protein INVOLVED IN: cell adhesion
AT3G02140	-1.74	0.0091	TMAC2 (Two or More Abres-Containing Gene 2).
AT3G07350	-1.52	0.0024	unknown protein [Arabidopsis thaliana] (TAIR:AT3G25240.1)
AT3G29240	-1.35	0.032	Unknown protein [Arabidopsis thaliana] (TAIR:AT1G33780.1)
AT3G47340	-4.21	0.0044	ASN1 (glutamine-dependent asparagine synthase 1)
AT3G59940	-1.7	0.033	KMD4 Galactose oxidase/kelch repeat superfamily protein
AT4G35770	-1.76	0.022	SEN1 (Dark Inducible 1), Senescence-associated gene that is strongly induced by phosphate starvation
AT4G37610	-2.69	6.3e-05	BT5 (BTB and TAZ domain protein 5); protein binding / transcription regulator
AT5G20250	-1.5	0.033	DIN10 (Dark Inducible 10); hydrolase, hydrolyzing O-glycosyl compounds. Encodes a member of glycosyl hydrolase family 36
AT5G41080	-1.86	0.032	glycerophosphoryl diester phosphodiesterase family protein. Lipid metabolic process
AT5G49360	-1.47	0.034	BXL1 (Beta-Xylosidase 1); hydrolase, hydrolyzing O-glycosyl compounds.arabinan modification
AT1G28330	1.94	0.0101	DRM1_DYL1__dormancy-associated protein-like 1
AT2G31810	1.65	0.00588	ACT domain-containing small subunit of acetolactate synthase protein
AT2G33830	1.62	0.0279	Dormancy/auxin associated family protein
AT3G15620	1.47	0.0224	UVR3_DNA photolyase family protein
AT3G26580	1.60192	0.0363911	Tetratricopeptide repeat (TPR)-like superfamily protein
AT4G35750	1.42	0.0375	SEC14 cytosolic factor family protein / phosphoglyceride transfer family protein
AT5G02020	2.04	0.0145	SIS_Encodes a protein involved in salt tolerance, names SIS (Salt Induced Serine rich).
AT5G23340	1.37	0.0379	RNI-like superfamily protein
AT5G56870	5.3	0.00159	BGAL4_beta-galactosidase 4
Starch metabolism
AT5G51820	1.64	0.0028	PGM (Phosphoglucomutase)
AT1G10760	1.66	0.0091	SEX1 (Starch Excess 1)
AT2G40840	1.48	0.0059	DPE2 (Disproportionating Enzyme 2); 4-alpha-glucanotransferase/ heteroglycan binding
AT5G20280	1.59	0.037	ATSPS1F (Sucrose Phosphate Synthase 1f); sucrose-phosphate synthase/ transferase, transferring glycosyl groups
AT4G10120	1.87	0.013	ATSPS4F; sucrose-phosphate synthase/ transferase, transferring glycosyl groups
AT1G32900	1.35	0.043	GBSS1 (Granule Bound Starch Synthase 1)
AT5G26570	1.52	0.023	PWD (Phosphoglucan Water Dikinase); catalytic
AT5G18670	-2	0.00067	BAM9, BMY3 (Beta-Amylase 9); beta-amylase. Cellulose biosynthetic process
Oscillating genes under constant light ***
AT4G15620	-9.29052	1.09963e-08	CASPL1E2__Uncharacterised protein family (UPF0497)
AT2G30600	-7.36461	8.21173e-06	BTB/POZ domain-containing protein
AT3G47340	-4.21397	0.00443836	ASN1_AT-ASN1_DIN6__glutamine-dependent asparagine synthase 1
AT2G17880	-3.08354	0.000603957	DJC24__Chaperone DnaJ-domain superfamily protein
AT1G22590	-2.99096	0.000671147	AGL87__AGAMOUS-like 87
AT1G54740	-2.95495	0.00227614	Protein of unknown function (DUF3049)
AT5G50915	-2.78235	0.00158573	basic helix-loop-helix (bHLH) DNA-binding superfamily protein
AT2G29670	-2.7673	0.000103708	Tetratricopeptide repeat (TPR)-like superfamily protein
AT5G64850	-2.7054	1.83541e-05
AT4G37610	-2.69094	6.25415e-05	BT5_BTB and TAZ domain protein 5
AT2G38230	-2.65559	6.25415e-05	ATPDX1.1_PDX1.1__pyridoxine biosynthesis 1.1
AT5G45820	-2.6412	0.00518761	CIPK20_PKS18_SnRK3.6__CBL-interacting protein kinase 20
AT5G60860	-2.31087	0.00227614	AtRABA1f_RABA1f__RAB GTPase homolog A1F
AT1G62510	-2.28054	0.0352003	Bifunctional inhibitor/lipid-transfer protein/seed storage 2S albumin superfamily protein
AT5G12110	-2.15436	0.00278637	Glutathione S-transferase, C-terminal-like;Translation elongation factor EF1B/ribosomal protein S6
AT4G28240	-2.10074	0.00299703	Wound-responsive family protein
AT4G36040	-2.03413	0.000603957	DJC23_J11__Chaperone DnaJ-domain superfamily protein
AT3G53260	-2.00802	0.00238516	ATPAL2_PAL2__phenylalanine ammonia-lyase 2
AT5G18670	-1.99734	0.000671147	BAM9_BMY3__beta-amylase 3
AT1G72180	-1.82747	0.0191059	CEPR2__Leucine-rich receptor-like protein kinase family protein
AT1G59710	-1.77816	0.0144803	Protein of unknown function (DUF569)
AT4G35770	-1.7552	0.0220394	ATSEN1_DIN1_SEN1_SEN1__Rhodanese/Cell cycle control phosphatase superfamily protein
AT2G38170	-1.73215	0.0092609	ATCAX1_CAX1_RCI4__cation exchanger 1
AT3G59940	-1.6985	0.0333234	AtKFB50_KFB50_KMD4__Galactose oxidase/kelch repeat superfamily protein
AT2G42620	-1.69698	0.00443836	AtMAX2_MAX2_ORE9_PPS__RNI-like superfamily protein
AT1G80920	-1.69297	0.00587723	AtJ8_AtToc12_DJC22_J8_Toc12__Chaperone DnaJ-domain superfamily protein
AT3G10985	-1.6786	0.0241433	ATWI-12_SAG20_WI12__senescence associated gene 20
AT3G61890	-1.65028	0.0311031	ATHB-12_ATHB12_HB-12_HB12__homeobox 12
AT4G38400	-1.64908	0.00271118	ATEXLA2_ATEXPL2_ATHEXP BETA 2.2_EXLA2_EXPL2__expansin-like A2
AT1G22330	-1.64568	0.0305368	RNA-binding (RRM/RBD/RNP motifs) family protein
AT1G02640	-1.63298	0.00913069	ATBXL2_BXL2__beta-xylosidase 2
AT3G61430	-1.63235	0.00533773	ATPIP1_PIP1_PIP1;1_PIP1A__plasma membrane intrinsic protein 1A
AT3G05490	-1.62953	0.0298235	RALFL22__ralf-like 22
AT1G68440	-1.62789	0.00443836
AT4G12690	-1.58593	0.0397793	Plant protein of unknown function (DUF868)
AT5G54770	-1.5844	0.00392554	THI1_THI4_TZ__thiazole biosynthetic enzyme, chloroplast (ARA6) (THI1) (THI4)
AT2G42320	-1.56628	0.00793885	nucleolar protein gar2-related
AT1G22530	-1.56094	0.0154902	PATL2__PATELLIN 2
AT3G57020	-1.55676	0.00913069	Calcium-dependent phosphotriesterase superfamily protein
AT2G36950	-1.55392	0.0216289	Heavy metal transport/detoxification superfamily protein
AT4G34400	-1.55242	0.00320054	AP2/B3-like transcriptional factor family protein
AT5G24030	-1.55126	0.0352003	SLAH3__SLAC1 homologue 3
AT3G12580	-1.54548	0.00783827	ATHSP70_HSC70-4_HSP70__heat shock protein 70
AT2G34510	-1.53487	0.00783827	Protein of unknown function, DUF642
AT3G58620	-1.5288	0.022414	TTL4__tetratricopetide-repeat thioredoxin-like 4
AT3G07350	-1.51885	0.00238516	Protein of unknown function (DUF506)
AT5G14120	-1.50822	0.00444651	Major facilitator superfamily protein
AT5G20250	-1.50402	0.0326716	DIN10_RS6__Raffinose synthase family protein
AT5G65730	-1.50217	0.0220394	XTH6__xyloglucan endotransglucosylase/hydrolase 6
AT1G64640	-1.50119	0.0227289	AtENODL8_ENODL8__early nodulin-like protein 8
AT2G43010	-1.48655	0.0338673	AtPIF4_PIF4_SRL2__phytochrome interacting factor 4
AT5G11740	-1.47955	0.0411028	AGP15_ATAGP15__arabinogalactan protein 15
AT5G49360	-1.4729	0.0338673	ATBXL1_BXL1__beta-xylosidase 1
AT1G79380	-1.46619	0.0228834	RGLG4__Ca(2)-dependent phospholipid-binding protein (Copine) family
AT5G02810	-1.45703	0.0220947	APRR7_PRR7__pseudo-response regulator 7
AT3G47500	-1.43973	0.00795216	CDF3__cycling DOF factor 3
AT5G01015	-1.43159	0.0298235
AT4G17530	-1.42829	0.0160694	ATRAB1C_ATRABD2C_RAB1C_RAB1C__RAB GTPase homolog 1C
AT5G15350	-1.41388	0.0220394	AtENODL17_ENODL17__early nodulin-like protein 17
AT1G68830	-1.40944	0.00843361	STN7__STT7 homolog STN7
AT4G02130	-1.39691	0.031968	GATL6_LGT10__galacturonosyltransferase 6
AT4G03390	-1.39002	0.0126574	SRF3__STRUBBELIG-receptor family 3
AT4G30610	-1.38812	0.0387501	BRS1_SCPL24__alpha/beta-Hydrolases superfamily protein
AT2G35170	-1.38624	0.0160694	Histone H3 K4-specific methyltransferase SET7/9 family protein
AT4G03110	-1.38292	0.0298428	AtBRN1_AtRBP-DR1_BRN1_RBP-DR1__RNA-binding protein-defense related 1
AT1G12090	-1.3674	0.0352003	ELP__extensin-like protein
AT2G46990	-1.33727	0.0321302	IAA20__indole-3-acetic acid inducible 20
AT4G39260	-1.33335	0.0404131	ATGRP8_CCR1_GR-RBP8_GRP8_RBGA6__cold, circadian rhythm, and RNA binding 1
AT2G01670	-1.32925	0.0220394	atnudt17_NUDT17__nudix hydrolase homolog 17
AT5G60850	-1.32599	0.0482672	AtDOF5.4_OBP4__OBF binding protein 4
AT4G10140	-1.30661	0.0363911
AT1G06840	-1.30636	0.0321302	leucine-rich repeat transmembrane protein kinase, putative
AT5G03340	-1.28353	0.0466122	AtCDC48C__ATPase, AAA-type, CDC48 protein
AT5G62030	-1.26736	0.0478495	CDF1__cycling DOF factor 1
AT5G57930	1.26381	0.0412696	APO2_emb1629__Arabidopsis thaliana protein of unknown function (DUF794)
AT4G38430	1.27614	0.0352003	ATROPGEF1_ROPGEF1__rho guanyl-nucleotide exchange factor 1
AT3G56680	1.2795	0.0397793	Single-stranded nucleic acid binding R3H protein
AT3G14595	1.28319	0.0375017	Ribosomal protein L18ae family
AT1G10200	1.28709	0.049292	AtWLIM1_WLIM1__GATA type zinc finger transcription factor family protein
AT5G07290	1.29016	0.0426709	AML4_ML4__MEI2-like 4
AT3G59950	1.30314	0.0466122	Peptidase family C54 protein
AT5G65990	1.3256	0.0263545	AtAVT3__Transmembrane amino acid transporter family protein
AT1G35420	1.32969	0.0375017	alpha/beta-Hydrolases superfamily protein
AT3G52870	1.33372	0.0397793	IQ calmodulin-binding motif family protein
AT1G23360	1.33839	0.0466122	NPGR1__no pollen germination related 1
AT5G20070	1.34026	0.0245425	ATNUDT19_ATNUDX19_NUDX19__nudix hydrolase homolog 19
AT1G71040	1.34166	0.0326716	LPR2__Cupredoxin superfamily protein
AT5G50180	1.34204	0.0321302	Protein kinase superfamily protein
AT1G32900	1.35204	0.043166	GBSS1__UDP-Glycosyltransferase superfamily protein
AT5G63860	1.35488	0.0210721	AtUVR8_UVR8__Regulator of chromosome condensation (RCC1) family protein
AT3G63260	1.35571	0.049292	ATMRK1__Protein kinase superfamily protein
AT1G21600	1.35597	0.0331333	PTAC6__plastid transcriptionally active 6
AT3G47430	1.35662	0.0482672	PEX11B__peroxin 11B
AT1G68520	1.3616	0.0334856	BBX14__B-box type zinc finger protein with CCT domain
AT4G34490	1.36238	0.0305476	ATCAP1_CAP 1_CAP1__cyclase associated protein 1
AT4G13730	1.36487	0.0384356	Ypt/Rab-GAP domain of gyp1p superfamily protein
AT2G24820	1.36497	0.0351878	AtTic55_Tic55_TIC55-II__translocon at the inner envelope membrane of chloroplasts 55-II
AT2G41250	1.367	0.0245922	Haloacid dehalogenase-like hydrolase (HAD) superfamily protein
AT5G66320	1.37308	0.0454011	GATA5__GATA transcription factor 5
AT1G73920	1.37419	0.0138723	alpha/beta-Hydrolases superfamily protein
AT3G06510	1.37906	0.0191059	ATSFR2_SFR2__Glycosyl hydrolase superfamily protein
AT3G09390	1.38062	0.0338673	ATMT-1_ATMT-K_MT2A__metallothionein 2A
AT1G66840	1.38311	0.0395253	PMI2_WEB2__Plant protein of unknown function (DUF827)
AT2G27830	1.38346	0.029847
AT1G02300	1.3867	0.0175783	AtcathB1__Cysteine proteinases superfamily protein
AT1G78020	1.38936	0.0397793	Protein of unknown function (DUF581)
AT3G02360	1.38999	0.0483656	PGD2__6-phosphogluconate dehydrogenase family protein
AT3G19100	1.39295	0.0321302	TAGK2__Protein kinase superfamily protein
AT2G45740	1.40066	0.0288871	PEX11D__peroxin 11D
AT5G47610	1.40204	0.0352003	RING/U-box superfamily protein
AT4G26520	1.40596	0.0395253	AtFBA7_FBA7__Aldolase superfamily protein
AT3G17510	1.40995	0.0305368	CIPK1_SnRK3.16__CBL-interacting protein kinase 1
AT2G18960	1.41	0.00913069	AHA1_HA1_OST2_PMA__H(+)-ATPase 1
AT2G28080	1.41144	0.0466122	UDP-Glycosyltransferase superfamily protein
AT2G29320	1.4189	0.0260653	NAD(P)-binding Rossmann-fold superfamily protein
AT4G18810	1.41947	0.0375017	NAD(P)-binding Rossmann-fold superfamily protein
AT5G52750	1.42855	0.0326716	Heavy metal transport/detoxification superfamily protein
AT5G44190	1.43013	0.0290742	ATGLK2_GLK2_GPRI2__GOLDEN2-like 2
AT2G32170	1.43287	0.0227289	EXPRS__S-adenosyl-L-methionine-dependent methyltransferases superfamily protein
AT4G26850	1.43713	0.0110397	GGP_VTC2__mannose-1-phosphate guanylyltransferase (GDP).
AT4G27800	1.43755	0.0427318	PPH1_TAP38__thylakoid-associated phosphatase 38
AT1G47530	1.44041	0.022414	DTX33__MATE efflux family protein
AT1G17100	1.44393	0.0260018	AtHBP1_HBP1__SOUL heme-binding family protein
AT2G24600	1.44672	0.0466122	Ankyrin repeat family protein
AT3G04760	1.44766	0.0450779	Pentatricopeptide repeat (PPR-like) superfamily protein
AT1G04620	1.45132	0.0404131	HCAR__coenzyme F420 hydrogenase family / dehydrogenase, beta subunit family
AT5G43150	1.4566	0.0161389
AT3G02690	1.46323	0.0155041	nodulin MtN21 /EamA-like transporter family protein
AT4G37760	1.46438	0.0352003	SQE3__squalene epoxidase 3
AT1G64860	1.46542	0.0334166	RPOD1_SIG1_SIG2_SIGA_SIGB__sigma factor A
AT4G04770	1.46547	0.0121547	ABC1_ABCI8_ATABC1_ATNAP1_LAF6__ATP binding cassette protein 1
AT5G51560	1.46569	0.0138723	Leucine-rich repeat protein kinase family protein
AT5G40390	1.47042	0.0326716	RS5_SIP1__Raffinose synthase family protein
AT3G15620	1.47321	0.022367	UVR3__DNA photolyase family protein
AT2G29630	1.47365	0.00639877	PY_THIC__thiaminC
AT3G01440	1.47735	0.0324392	PnsL3_PQL1_PQL2__PsbQ-like 1
AT3G22150	1.47939	0.0352003	AEF1__Tetratricopeptide repeat (TPR)-like superfamily protein
AT2G40840	1.48183	0.00587723	DPE2__disproportionating enzyme 2
AT3G23880	1.48786	0.0321302	F-box and associated interaction domains-containing protein
AT2G37630	1.49009	0.0141521	AS1_ATMYB91_ATPHAN_MYB91__myb-like HTH transcriptional regulator family protein
AT1G61350	1.49537	0.0313951	ARM repeat superfamily protein
AT5G08260	1.49776	0.016931	scpl35__serine carboxypeptidase-like 35
AT1G14700	1.49792	0.0478495	ATPAP3_PAP3__purple acid phosphatase 3
AT1G62960	1.50337	0.0321302	ACS10__ACC synthase 10
AT5G58950	1.50525	0.0151639	Protein kinase superfamily protein
AT1G55000	1.50567	0.0227289	peptidoglycan-binding LysM domain-containing protein
AT1G52420	1.50872	0.00783827	UDP-Glycosyltransferase superfamily protein
AT5G01600	1.50925	0.0325211	ATFER1_FER1__ferretin 1
AT1G69530	1.50975	0.0415799	AT-EXP1_ATEXP1_ATEXPA1_ATHEXP ALPHA 1.2_EXP1_EXPA1__expansin A1
AT5G26570	1.51559	0.0227289	ATGWD3_OK1_PWD__catalytics;carbohydrate kinases;phosphoglucan, water dikinases
AT3G22200	1.51605	0.0148999	GABA-T_HER1_POP2__Pyridoxal phosphate (PLP)-dependent transferases superfamily protein
AT2G16640	1.52704	0.0240871	ATTOC132_TOC132__multimeric translocon complex in the outer envelope membrane 132
AT2G22540	1.53252	0.00879959	AGL22_FAQ1_SVP__K-box region and MADS-box transcription factor family protein
AT2G29360	1.53355	0.0321302	NAD(P)-binding Rossmann-fold superfamily protein
AT3G23170	1.53493	0.0281406	PRP
AT4G33470	1.53665	0.0160694	ATHDA14_HDA14__histone deacetylase 14
AT1G75180	1.53671	0.0463802	Erythronate-4-phosphate dehydrogenase family protein
AT3G48690	1.53869	0.0141521	ATCXE12_CXE12__alpha/beta-Hydrolases superfamily protein
AT3G60080	1.54694	0.0191059	RING/U-box superfamily protein
AT4G26530	1.54928	0.018017	AtFBA5_FBA5__Aldolase superfamily protein
AT3G17930	1.55238	0.0246088	DAC
AT4G27440	1.56348	0.0121547	PORB__protochlorophyllide oxidoreductase B
AT2G37710	1.57072	0.0220394	LecRK-IV.1_RLK__receptor lectin kinase
AT5G13180	1.57184	0.00443836	ANAC083_NAC083_VNI2__NAC domain containing protein 83
AT1G02750	1.57503	0.018017	Drought-responsive family protein
AT1G33050	1.5771	0.0473078
AT5G52450	1.58422	0.029847	MATE efflux family protein
AT2G24100	1.5894	0.0141521	ASG1
AT5G62610	1.59231	0.0227289	basic helix-loop-helix (bHLH) DNA-binding superfamily protein
AT5G20280	1.59262	0.0373579	ATSPS1F_SPS1F_SPSA1__sucrose phosphate synthase 1F
AT3G07270	1.59642	0.0326716	GTP cyclohydrolase I
AT3G26580	1.60192	0.0363911	Tetratricopeptide repeat (TPR)-like superfamily protein
AT1G22630	1.60261	0.0321302
AT1G69270	1.61439	0.00625008	AtRPK1_RPK1__receptor-like protein kinase 1
AT1G31830	1.61518	0.020415	AtPUT2_PQR2_PUT2__Amino acid permease family protein
AT2G33830	1.61618	0.0279165	AtDRM2_DRM2__Dormancy/auxin associated family protein
AT5G61820	1.62355	0.0144803
AT1G48100	1.62619	0.00587723	PGX3__Pectin lyase-like superfamily protein
AT2G40300	1.63117	0.016054	ATFER4_FER4__ferritin 4
AT5G51820	1.64018	0.00278637	ATPGMP_PGM_PGM1_STF1__phosphoglucomutase
AT3G12800	1.64357	0.00783827	DECR_SDRB__short-chain dehydrogenase-reductase B
AT4G32020	1.64624	0.0170139
AT2G31810	1.65489	0.00587723	AHASS1_AIP1__ACT domain-containing small subunit of acetolactate synthase protein
AT1G10760	1.66243	0.00913069	GWD_GWD1_SEX1_SOP_SOP1__Pyruvate phosphate dikinase, PEP/pyruvate binding domain
AT2G46340	1.66297	0.0321302	SPA1__SPA (suppressor of phyA-105) protein family
AT1G08550	1.6851	0.03736	AVDE1_NPQ1__non-photochemical quenching 1
AT1G55920	1.68594	0.0141521	AtSAT1_ATSERAT2;1_SAT1_SAT5_SERAT2;1__serine acetyltransferase 2;1
AT1G73480	1.70988	0.0150661	MAGL4__alpha/beta-Hydrolases superfamily protein
AT2G03890	1.7883	0.0220394	ATPI4K GAMMA 7_PI4K GAMMA 7_UBDK GAMMA 7__phosphoinositide 4-kinase gamma 7
AT4G19170	1.79385	0.00278637	CCD4_NCED4__nine-cis-epoxycarotenoid dioxygenase 4
AT4G16190	1.81428	0.00654949	Papain family cysteine protease
AT1G51700	1.84188	0.0137273	ADOF1_DOF1__DOF zinc finger protein 1
AT4G10120	1.86522	0.0126574	ATSPS4F_SPS4F__Sucrose-phosphate synthase family protein
AT2G01220	1.86695	0.00913069	Nucleotidylyl transferase superfamily protein
AT3G23000	1.87055	0.0121538	ATSR2_ATSRPK1_CIPK7_PKS7_SnRK3.10__CBL-interacting protein kinase 7
AT4G01460	1.88147	0.00807684	basic helix-loop-helix (bHLH) DNA-binding superfamily protein
AT3G08730	1.89287	0.00587723	ATPK1_ATPK6_ATS6K1_PK1_PK6_S6K1__protein-serine kinase 1
AT5G49480	1.93521	0.00392554	ATCP1_CP1__Ca2+-binding protein 1
AT1G28330	1.9411	0.0100603	AtDRM1_DRM1_DYL1__dormancy-associated protein-like 1
AT5G42760	2.00888	0.00278637	Leucine carboxyl methyltransferase
AT1G07610	2.04413	0.0160694	MT1C__metallothionein 1C
AT4G36500	2.07217	0.0334166
AT1G19960	2.34272	0.0321302	transcription factor;(source:Araport11)
AT1G30260	2.36908	0.00443836
AT3G25890	2.92443	0.000701798	CRF11__Integrase-type DNA-binding superfamily protein
AT4G27280	3.3139	0.0311031	Calcium-binding EF-hand family protein
AT4G24570	3.86524	0.0061483	DIC2__dicarboxylate carrier 2
AT5G28770	8.95065	1.56743e-06	AtbZIP63_BZO2H3__bZIP transcription factor family protein
Cell wall modification
AT4G14130	-8.04	0.00014	XTH15, (Xyloglucan Endotransglucosylase/Hydrolase 15) acting on glycosyl bonds, cell wall modification
AT3G23730	-2.07	0.047	XTH16, (Xyloglucan Endotransglucosylase/Hydrolase 16) acting on glycosyl bonds, cell wall modification
AT1G10550	-1.69	0.022	XTH33, (Xyloglucan Endotransglucosylase/Hydrolase 33), acting on glycosyl bonds cell wall modification
AT2G01850	-1.62	0.043	XTH27, (Xyloglucan Endotransglucosylase/Hydrolase 27), acting on glycosyl bonds, cell wall modification
AT5G65730	-1.5	0.022	XTH6, (Xyloglucan Endotransglucosylase/Hydrolase 6), acting on glycosyl bonds, cell wall modification
AT4G38400	-1.65	0.0027	ATEXLA2 (Arabidopsis Thaliana Expansin-Like A2), cell wall modification
AT1G69530	1.51	0.042	ATEXPA1 (ARABIDOPSIS THALIANA EXPANSIN A1), cell wall modification
AT2G37640	1.46	0.011	ATEXPA3 (ARABIDOPSIS THALIANA EXPANSIN A3), cell wall modification
Synthesis and response to ABA
AT4G19170	1.79	0.0028	NCED4 (Nine-Cis-Epoxycarotenoid Dioxygenase 4)
AT5G05440	-2.07	0.016	PYL5 (Pyrabactin resistance1-Like 5), respond to ABA
AT5G53160	2.02	0.0028	PYL8 (Pyrabactin resistance1-Like 8), Encodes RCAR3, a regulatory component of ABA receptor. Interacts with protein phosphatase 2Cs ABI1 and ABI2, stimulates ABA signaling
AT3G02140	-1.74	0.0091	TMAC2 (Two or More Abres-Containing Gene 2), Encodes a protein that acts in the nucleus and is an important negative regulator of ABA and salt stress responses, and could play a critical role in controlling root elongation, floral initiation and starch degradation
AT5G62470	1.54	0.017	MYB96 (myb domain protein 96); DNA binding / transcription factor
Synthesis and response to ethylene
AT4G11280	3.01	0.041	ACS6 (1-Aminocyclopropane-1-Carboxylic Acid (ACC) Synthase 6)
AT1G62960	1.5	0.032	ACS10 (ACC Synthase 10); 1-aminocyclopropane-1-carboxylate synthase
AT5G51190	2.59	0.024	AP2 domain-containing transcription factor, putative
AT2G38230	-2.66	6.3e-05	PDX1L4 (Pyridoxine biosynthesis 1-like 4), Encodes a protein predicted to function in tandem with PDX2 to form glutamine amidotransferase complex with involved in vitamin B6 biosynthesis
Response to auxin
AT2G42620	-1.7	0.0044	MAX2 (More Axillary Branches 2); ubiquitin-protein ligase
AT2G46990	-1.34	0.032	IAA20 (indoleacetic acid-induced protein 20); transcription factor. Encodes a member of the Aux/IAA family of proteins implicated in auxin signaling
AT1G28330	1.94	0.01	DRM1 (Dormancy-Associated Protein 1)
Response to cytokinin
AT4G26150	-1.9	0.0023	CGA1 (Cytokinin-Responsive Gata Factor 1); transcription factor
AT3G63440	-1.43	0.032	ATCKX6/ATCKX7/CKX6 (Cytokinin Oxidase/Dehydrogenase 6); cytokinin dehydrogenase
AT2G40670	1.61	0.022	ARR16 (Response Regulator 16); transcription regulator/ two-component response regulator
Defense response
AT2G38470	3.99	0.022	WRKY33 (Wrky DNA-Binding Protein 33); transcription factor
AT5G62470	1.54	0.017	MYB96 (Myb Domain Protein 96); DNA binding / transcription factor
AT2G22540	1.53	0.0088	AGL22_SVP_K-box region and MADS-box transcription factor family protein
* Overlap between misregulated genes in bzip63-2 and genes induced by KIN10 overexpression (Baena-González et al., 2007).
** Overlap between misregulated genes in bzip63-2 and genes induced by KIN10 overexpression and that respond to carbon starvation (Contento et al., 2004; Gibon et al., 2004; Blasing et al., 2005; Usadel et al., 2008).
*** Misregulated genes in bzip63-2 that oscillate under constant light conditions LL12 and LL23 of DIURNAL database.
